# Supplementary material for: Genome‐wide expression quantitative trait locus analysis in a recombinant inbred line population for trait dissection in peanut
Source: Plant Biotechnol J. 2019 Sep 17;18(3):779–90. doi: 10.1111/pbi.13246 (PMC7004917; doi:10.1111/pbi.13246)
Supplement: Supplementary file 2 — Table S1 Statistics of genetic linkage map based on RNA‐seq Table S2 The information of the loci in the genetic map in the RILs Table S3 Statistics of the eQTLs across the whole genome in peanut Table S4 The information of 94 eQTL hotspots across the whole genome in peanut Table S5 The information of 223 SSR markers developed in the regions of the major QTL for testa color Table S6 The information of 12 genes with significant correlation to the testa color in the RILs in the major QTL (P < 0.001) Table S7 The primer sequences of marker InDel01 and InDel02 [file PBI-18-779-s003.xlsx]

## Sheet: Table S1
Table S1 Statistics of genetic linkage map based on RNA-seq
LGs	Locusa	SNPb	SSRc	Lengthd	Intervale	Sequences (%)f
A01	45	29	16	82.2	1.83	96.5 (90.2)
A02	52	41	11	82.42	1.59	90.2 (96.2)
A03	89	69	20	107.18	1.2	123.8 (91.7)
A04	66	47	19	104.53	1.58	119.7 (96.8)
A05	59	44	15	102.81	1.74	104.9 (95.4)
A06	32	26	6	49.06	1.53	96.4 (85.5)
A07	44	31	13	62.59	1.42	76.2 (96.5)
A08	58	45	13	113.8	1.96	48.2 (97.4)
A09	50	29	21	97.08	1.94	116.6 (96.6)
A10	46	34	12	89.41	1.94	105.9 (96.7)
B01	67	54	13	80.94	1.21	133.7 (97.6)
B02	101	82	19	99.95	0.99	106.0 (97.2)
B03	87	69	18	104.56	1.2	134.7 (99.0)
B04	90	72	18	120.29	1.34	129.5 (97.3)
B05	78	60	18	109.63	1.41	142.5 (95.6)
B06	69	47	22	114.83	1.66	135.2 (98.6)
B07	58	46	12	120.75	2.08	125.3 (99.4)
B08	73	59	14	105.54	1.45	127.1 (98.5)
B09	64	53	11	87.32	1.36	143.0 (97.2)
B10	73	58	15	76.68	1.05	135.5 (99.6)
A subgenome	541	395	146	891.08	1.65	978.4 (94.3)
B subgenome	760	600	160	1020.48	1.34	1312.5 (98.0)
whole genome	1301	995	306	1911.57	1.47	2290.9 (96.4)
aThe number of loci located in each linkage group;
bThe number of SNP loci located in each linkage group;
cThe number of SSR loci located in each linkage group;
dGenetic distance for each linkage group (cM);
eThe average genetic interval between flanking loci (cM)
fThe sequences size (without the parenthesis, M) and proportion (within the parenthesis) of each linkage group covered in each chromosome

## Sheet: Table S2
Table S2 The information of the loci in the genetic map in the RILs
LGs	Loci	Marker_type	Postion (cM)
A01	snpA01_11694680	SNP	0
A01	snpA01_10407381	SNP	4.904
A01	snpA01_10433587	SNP	4.993
A01	AHGS2535	SSR	11.029
A01	AHGS1666	SSR	12.053
A01	AGGS1615	SSR	12.713
A01	AHGS0122	SSR	14.201
A01	AGGS2030	SSR	14.612
A01	Ad01A8169	SSR	14.816
A01	AGGS1516	SSR	16.455
A01	pPGPseq3E5	SSR	16.959
A01	snpA01_14468611	SNP	17.75
A01	snpA01_23284947	SNP	19.114
A01	snpA01_50953713	SNP	19.189
A01	snpA01_50388465	SNP	19.792
A01	snpA01_22463174	SNP	19.901
A01	snpA01_38242117	SNP	19.949
A01	snpA01_51695720	SNP	20.06
A01	snpA01_69601714	SNP	20.733
A01	snpA01_52193171	SNP	21.002
A01	snpA01_38470905	SNP	21.407
A01	snpA01_70253543	SNP	21.79
A01	snpA01_77404421	SNP	22.461
A01	snpA01_55711728	SNP	22.843
A01	snpA01_89665518	SNP	23.548
A01	snpA01_90949302	SNP	25.341
A01	snpA01_94345004	SNP	30.412
A01	snpA01_94219986	SNP	32.508
A01	AGGS2258	SSR	34.703
A01	snpA01_96625705	SNP	36.672
A01	snpA01_96760956	SNP	37.733
A01	snpA01_96095924	SNP	39.33
A01	snpA01_96994818	SNP	42.254
A01	AHGS1443	SSR	43.84
A01	AGGS2257	SSR	46.121
A01	pPGPseq3B5	SSR	52.35
A01	AGGS0188	SSR	60.919
A01	snpA01_101340794	SNP	61.809
A01	snpA01_102620147	SNP	68.193
A01	snpA01_103934943	SNP	69.709
A01	AHGS2043	SSR	72.479
A01	AGGS2585	SSR	73.829
A01	AGGS2182	SSR	76.028
A01	snpA01_106906278	SNP	80.217
A01	snpA01_106814222	SNP	82.203
A02	snpA02_823928	SNP	0
A02	AhTE0661	SSR	2.792
A02	AhTE0465	SSR	9.441
A02	snpA02_2613834	SNP	13.229
A02	snpA02_4209836	SNP	15.331
A02	PM230	SSR	21.026
A02	snpA02_7167936	SNP	22.004
A02	snpA02_7060619	SNP	24.014
A02	snpA02_6149188	SNP	25.702
A02	snpA02_6258190	SNP	26.445
A02	snpA02_5963469	SNP	27.752
A02	snpA02_6069169	SNP	27.997
A02	AGGS1356	SSR	29.634
A02	AGGS1720	SSR	32.454
A02	AHZ141	SSR	33.062
A02	Ad02A5861	SSR	35.236
A02	Ad02A9441	SSR	37.971
A02	snpA02_50639290	SNP	38.087
A02	snpA02_56393695	SNP	38.392
A02	snpA02_66220491	SNP	38.481
A02	snpA02_41813223	SNP	39.078
A02	snpA02_41813193	SNP	39.343
A02	snpA02_66868670	SNP	39.809
A02	snpA02_58403110	SNP	40.411
A02	snpA02_41306339	SNP	40.559
A02	snpA02_15265412	SNP	41.325
A02	snpA02_21923669	SNP	41.969
A02	snpA02_41681030	SNP	42.302
A02	snpA02_27208134	SNP	42.825
A02	snpA02_21850169	SNP	43.094
A02	snpA02_74833506	SNP	44.133
A02	snpA02_77619481	SNP	45.158
A02	snpA02_78771741	SNP	46.04
A02	snpA02_80014923	SNP	47.921
A02	AGGS2520	SSR	48.858
A02	AGGS1319	SSR	50.072
A02	snpA02_82959537	SNP	52.207
A02	snpA02_82312785	SNP	52.959
A02	snpA02_82553462	SNP	54.405
A02	snpA02_81804747	SNP	55.289
A02	snpA02_83348480	SNP	57.116
A02	snpA02_83793995	SNP	58.105
A02	AGGS0980	SSR	59.143
A02	snpA02_84504750	SNP	60.103
A02	snpA02_87483273	SNP	63.104
A02	snpA02_86735833	SNP	65.289
A02	snpA02_89733953	SNP	70.659
A02	snpA02_90313476	SNP	73.361
A02	snpA02_90770992	SNP	76.636
A02	snpA02_90799750	SNP	77.768
A02	snpA02_90769841	SNP	79.727
A02	snpA02_90886648	SNP	82.421
A03	Ad03A41	SSR	0
A03	snpA03_231356	SNP	5.387
A03	snpA03_232272	SNP	9.03
A03	snpA03_1257920	SNP	10.547
A03	snpA03_1882674	SNP	13.726
A03	snpA03_2043416	SNP	15.583
A03	snpA03_3114553	SNP	17.646
A03	snpA03_2217133	SNP	19.055
A03	snpA03_3171054	SNP	20.89
A03	snpA03_2521588	SNP	22.217
A03	Ad03A2259	SSR	23.845
A03	snpA03_4341322	SNP	25.053
A03	snpA03_6058919	SNP	27.728
A03	snpA03_5634651	SNP	29.663
A03	snpA03_5208173	SNP	30.679
A03	snpA03_4834145	SNP	31.956
A03	snpA03_5195895	SNP	32.545
A03	snpA03_9187796	SNP	33.898
A03	snpA03_7343523	SNP	34.591
A03	snpA03_7373249	SNP	35.7
A03	snpA03_7558733	SNP	36.055
A03	snpA03_5521806	SNP	36.17
A03	snpA03_8887472	SNP	38.366
A03	AGGS2468	SSR	40.188
A03	snpA03_18982471	SNP	43.706
A03	snpA03_16912070	SNP	45.118
A03	snpA03_11108422	SNP	46.104
A03	snpA03_13487606	SNP	46.481
A03	snpA03_12966440	SNP	46.977
A03	snpA03_12949528	SNP	47.472
A03	snpA03_12544405	SNP	47.869
A03	snpA03_12962480	SNP	48.159
A03	snpA03_12953526	SNP	48.563
A03	snpA03_13435100	SNP	49.648
A03	snpA03_13640882	SNP	49.894
A03	Ad03A5364	SSR	50.952
A03	AGGS1655	SSR	52.036
A03	snpA03_19269656	SNP	53.033
A03	Ad03A6776	SSR	54.789
A03	snpA03_19852078	SNP	55.284
A03	AHGS1183	SSR	58.233
A03	snpA03_23761976	SNP	59.621
A03	snpA03_23885573	SNP	59.977
A03	snpA03_23770210	SNP	60.921
A03	AGGS0986	SSR	61.85
A03	snpA03_31808993	SNP	63.285
A03	snpA03_28767509	SNP	63.954
A03	snpA03_31986021	SNP	64.629
A03	snpA03_29202529	SNP	65.444
A03	Ad03A9257	SSR	66.707
A03	Ad03A9719	SSR	68.312
A03	Ad03A10902	SSR	69.998
A03	snpA03_38618193	SNP	71.259
A03	snpA03_40107562	SNP	71.718
A03	GM2402	SSR	72.808
A03	ARS736	SSR	74.071
A03	snpA03_40169961	SNP	75.675
A03	AGGS1011	SSR	76.877
A03	AGGS1155	SSR	78.378
A03	ARS749	SSR	79.078
A03	AGGS1874	SSR	80.97
A03	snpA03_76153349	SNP	82.483
A03	snpA03_73793911	SNP	83.289
A03	snpA03_60316347	SNP	83.829
A03	snpA03_112507933	SNP	84.705
A03	snpA03_86484148	SNP	84.978
A03	snpA03_112019035	SNP	85.427
A03	snpA03_103598832	SNP	85.68
A03	snpA03_111350649	SNP	86.077
A03	snpA03_110862376	SNP	86.607
A03	snpA03_111409180	SNP	87.045
A03	snpA03_110868154	SNP	87.048
A03	snpA03_107862803	SNP	87.502
A03	snpA03_110323502	SNP	87.792
A03	AHGS2005	SSR	88.608
A03	snpA03_113642962	SNP	90.44
A03	AGGS2408	SSR	91.787
A03	snpA03_116148553	SNP	93.049
A03	snpA03_117486575	SNP	93.808
A03	snpA03_117641081	SNP	94.416
A03	snpA03_120751619	SNP	95.409
A03	snpA03_120023618	SNP	97.131
A03	snpA03_121173795	SNP	98.122
A03	snpA03_121009322	SNP	99.401
A03	snpA03_122258053	SNP	100.987
A03	snpA03_122909105	SNP	101.838
A03	snpA03_123640293	SNP	102.112
A03	snpA03_123928627	SNP	103.282
A03	GNB649	SSR	107.181
A04	snpA04_285438	SNP	0
A04	snpA04_1523392	SNP	3.502
A04	snpA04_2669998	SNP	8.391
A04	snpA04_3543502	SNP	14.056
A04	snpA04_3750755	SNP	14.776
A04	snpA04_3953404	SNP	16.498
A04	snpA04_4359518	SNP	19.236
A04	snpA04_4713183	SNP	22.118
A04	snpA04_5376364	SNP	24.882
A04	AHGA331158	SSR	28.719
A04	AHGA170476	SSR	33.656
A04	snpA04_6406689	SNP	34.676
A04	snpA04_6870939	SNP	36.032
A04	snpA04_8185590	SNP	38.363
A04	snpA04_7998990	SNP	38.908
A04	snpA04_15846863	SNP	43.369
A04	snpA04_15448554	SNP	44.107
A04	snpA04_14056754	SNP	46.043
A04	snpA04_17042980	SNP	46.395
A04	AGGS1206	SSR	46.805
A04	snpA04_26163388	SNP	47.32
A04	AGGS2531	SSR	48.509
A04	AGGS1547	SSR	49.214
A04	snpA04_21094042	SNP	49.866
A04	snpA04_59147237	SNP	50.196
A04	snpA04_87373014	SNP	50.774
A04	snpA04_53188350	SNP	51.078
A04	snpA04_52252207	SNP	51.216
A04	snpA04_41729358	SNP	51.257
A04	snpA04_81054436	SNP	51.385
A04	AGGS1275	SSR	51.888
A04	Ad04A12498	SSR	52.466
A04	snpA04_52337781	SNP	52.782
A04	snpA04_86109941	SNP	53.046
A04	snpA04_94050680	SNP	53.444
A04	snpA04_54513684	SNP	53.839
A04	IPAHM395	SSR	54.204
A04	AHGA220404	SSR	54.694
A04	snpA04_55009379	SNP	55.341
A04	GNB155	SSR	56.407
A04	AGGS0580	SSR	57.012
A04	snpA04_98936233	SNP	57.936
A04	snpA04_97587956	SNP	58.421
A04	Ad04A16643	SSR	60.511
A04	snpA04_104680600	SNP	62.805
A04	AGGS1458	SSR	63.823
A04	snpA04_107108771	SNP	64.663
A04	snpA04_108320283	SNP	66.773
A04	AGGS1398	SSR	68.509
A04	AGGS1126	SSR	69.544
A04	snpA04_110168794	SNP	70.614
A04	snpA04_111653090	SNP	72.187
A04	snpA04_111886183	SNP	74.031
A04	snpA04_112412528	SNP	74.491
A04	Ad04A18482	SSR	76.212
A04	GM2480	SSR	79.771
A04	snpA04_114258131	SNP	82.729
A04	snpA04_113418369	SNP	84.558
A04	snpA04_114764561	SNP	85.698
A04	snpA04_115596188	SNP	87.387
A04	snpA04_115676287	SNP	88.246
A04	snpA04_115675598	SNP	88.988
A04	snpA04_119975349	SNP	94.819
A04	snpA04_119453057	SNP	96.956
A04	Ad04A21094	SSR	100.634
A04	AGGS0963	SSR	104.53
A05	Ad05A1766	SSR	0
A05	AGGS1487	SSR	11.356
A05	GM1878	SSR	14.545
A05	AHGS1507	SSR	15.77
A05	snpA05_6060671	SNP	19.281
A05	snpA05_7577491	SNP	21.565
A05	snpA05_7178600	SNP	23.006
A05	GM1890	SSR	25.976
A05	AGGS2038	SSR	26.658
A05	snpA05_10920826	SNP	30.6
A05	snpA05_12019314	SNP	31.438
A05	Ad05A7087	SSR	31.896
A05	snpA05_13184347	SNP	33.782
A05	AHGS1806	SSR	35.682
A05	snpA05_23942326	SNP	38.534
A05	snpA05_22554800	SNP	39.297
A05	AHGA44674	SSR	40.699
A05	snpA05_20109084	SNP	41.443
A05	snpA05_18893245	SNP	41.822
A05	snpA05_19597661	SNP	42.696
A05	snpA05_17956024	SNP	43.812
A05	snpA05_17515025	SNP	44.197
A05	AGGS0984	SSR	44.837
A05	Ad05A13419	SSR	45.433
A05	snpA05_49279434	SNP	46.212
A05	snpA05_70257030	SNP	46.962
A05	snpA05_69926447	SNP	46.969
A05	snpA05_51797006	SNP	47.253
A05	snpA05_49279391	SNP	47.306
A05	snpA05_48773798	SNP	47.862
A05	snpA05_75978771	SNP	48.356
A05	snpA05_49957890	SNP	48.639
A05	snpA05_52003982	SNP	49.048
A05	snpA05_78919323	SNP	49.731
A05	snpA05_82529574	SNP	49.899
A05	snpA05_72043594	SNP	50.486
A05	snpA05_82643789	SNP	50.92
A05	snpA05_82940773	SNP	52.166
A05	snpA05_82940774	SNP	52.474
A05	Ad05A10356	SSR	53.74
A05	snpA05_87464580	SNP	56.785
A05	AGGS0876	SSR	60.555
A05	snpA05_92169270	SNP	63.802
A05	snpA05_91107888	SNP	66.072
A05	snpA05_94846495	SNP	66.649
A05	snpA05_94906945	SNP	68.614
A05	snpA05_97318528	SNP	71.286
A05	snpA05_97865202	SNP	72.217
A05	AGGS0716	SSR	75.296
A05	snpA05_101039182	SNP	76.87
A05	snpA05_101885550	SNP	78.019
A05	snpA05_105361586	SNP	82.318
A05	snpA05_106108021	SNP	85.34
A05	snpA05_107094628	SNP	89.416
A05	snpA05_108323127	SNP	92.886
A05	snpA05_108197049	SNP	94.23
A05	snpA05_108724114	SNP	96.937
A05	snpA05_108796233	SNP	97.212
A05	AHGA128473	SSR	102.81
A06	AHGS1512	SSR	0
A06	snpA06_9482887	SNP	8.077
A06	snpA06_9622873	SNP	11.173
A06	Ad06A11924	SSR	13.774
A06	snpA06_10054622	SNP	13.877
A06	snpA06_10315121	SNP	15.791
A06	snpA06_10394890	SNP	18.315
A06	snpA06_10880524	SNP	19.111
A06	AGGS2082	SSR	26.474
A06	snpA06_30963095	SNP	27.778
A06	snpA06_17387239	SNP	28.598
A06	snpA06_74696503	SNP	28.844
A06	snpA06_25152875	SNP	29.78
A06	snpA06_26699774	SNP	30.362
A06	snpA06_71367150	SNP	31.059
A06	snpA06_67295603	SNP	32.26
A06	snpA06_88750528	SNP	32.716
A06	snpA06_86264781	SNP	33.095
A06	snpA06_87616757	SNP	33.392
A06	snpA06_84484670	SNP	34.119
A06	snpA06_93244542	SNP	35.457
A06	snpA06_93063217	SNP	36.039
A06	snpA06_94092441	SNP	36.856
A06	snpA06_97260004	SNP	37.464
A06	snpA06_94829921	SNP	37.942
A06	snpA06_94918042	SNP	38.599
A06	snpA06_94557447	SNP	38.98
A06	AGGS2440	SSR	41.464
A06	snpA06_101008308	SNP	43.531
A06	Ad06A17247	SSR	46.185
A06	snpA06_103241157	SNP	47.205
A06	AHGS1326	SSR	49.058
A07	snpA07_984334	SNP	0
A07	snpA07_1956878	SNP	2.361
A07	snpA07_2284293	SNP	6.013
A07	snpA07_2870688	SNP	8.424
A07	snpA07_2559135	SNP	11.016
A07	ARS734	SSR	11.587
A07	AHGS1454	SSR	16.223
A07	snpA07_4886824	SNP	20.023
A07	snpA07_4886873	SNP	20.87
A07	snpA07_4509075	SNP	22.217
A07	AGGS0629	SSR	23.606
A07	snpA07_7709736	SNP	25.01
A07	snpA07_7742163	SNP	25.747
A07	snpA07_6131932	SNP	27.046
A07	snpA07_6764185	SNP	28.229
A07	snpA07_6960548	SNP	29.256
A07	GM1494	SSR	31.847
A07	snpA07_10847128	SNP	33.512
A07	snpA07_11658925	SNP	34.146
A07	snpA07_14230777	SNP	35.242
A07	AGGS2556	SSR	36.53
A07	snpA07_23066660	SNP	38.317
A07	snpA07_25237720	SNP	39.737
A07	snpA07_23989972	SNP	40.294
A07	snpA07_17048492	SNP	40.638
A07	pPGPseq3A1	SSR	41.416
A07	snpA07_17132412	SNP	41.953
A07	snpA07_51913856	SNP	42.616
A07	Ad91A19	SSR	43.461
A07	snpA07_55329703	SNP	44.022
A07	GM1990	SSR	45.038
A07	AGGS0120	SSR	45.9
A07	snpA07_58302855	SNP	48.525
A07	snpA07_58540709	SNP	48.721
A07	AHGS2413	SSR	49.689
A07	snpA07_67035775	SNP	50.847
A07	snpA07_70260131	SNP	52.733
A07	AHGA373365	SSR	53.861
A07	snpA07_76595684	SNP	55.589
A07	AHGS2094	SSR	56.971
A07	snpA07_74324065	SNP	58.892
A07	snpA07_77182426	SNP	59.499
A07	AGGS1749	SSR	61.114
A07	snpA07_77182436	SNP	62.588
A08	snpA08_1054796	SNP	0
A08	snpA08_2895507	SNP	5.358
A08	snpA08_8761254	SNP	12.141
A08	snpA08_7902781	SNP	14.073
A08	Ad08A3453	SSR	18.508
A08	snpA08_9189080	SNP	20.41
A08	snpA08_9808311	SNP	23.071
A08	AGGS1495	SSR	24.005
A08	AGGS2027	SSR	27.899
A08	snpA08_12350088	SNP	30.399
A08	pPGPseq2G3	SSR	31.525
A08	snpA08_13073744	SNP	34.733
A08	snpA08_18000899	SNP	38.304
A08	snpA08_27211692	SNP	40.026
A08	snpA08_27296128	SNP	41.729
A08	snpA08_27246599	SNP	42.41
A08	snpA08_27436676	SNP	43.377
A08	snpA08_27801987	SNP	44.424
A08	snpA08_29165793	SNP	46.21
A08	snpA08_27900510	SNP	47.041
A08	snpA08_30272474	SNP	48.566
A08	snpA08_30781946	SNP	49.735
A08	AGGS1077	SSR	51.193
A08	snpA08_31260403	SNP	53.293
A08	snpA08_33162220	SNP	55.995
A08	snpA08_32829127	SNP	57.131
A08	snpA08_32958516	SNP	57.829
A08	snpA08_33309659	SNP	58.755
A08	snpA08_33626624	SNP	59.86
A08	snpA08_34889474	SNP	61.985
A08	T39F10	SSR	63.633
A08	snpA08_36833552	SNP	65.55
A08	snpA08_36833904	SNP	66.071
A08	Ad08A10782	SSR	67.751
A08	snpA08_36427290	SNP	68.361
A08	snpA08_38179241	SNP	70.897
A08	snpA08_38562998	SNP	72.488
A08	AGGS0953	SSR	74.58
A08	AGGS0400	SSR	76.861
A08	snpA08_40566023	SNP	78.333
A08	snpA08_42501002	SNP	80.41
A08	snpA08_42500620	SNP	81.74
A08	snpA08_41462576	SNP	82.173
A08	snpA08_43006749	SNP	83.922
A08	snpA08_42118051	SNP	84.825
A08	snpA08_43511578	SNP	86.076
A08	snpA08_43562436	SNP	87.273
A08	snpA08_43780271	SNP	87.813
A08	T31E5	SSR	89.354
A08	snpA08_45661595	SNP	91.464
A08	snpA08_44745953	SNP	94.242
A08	snpA08_45733915	SNP	96.314
A08	snpA08_49284402	SNP	99.811
A08	snpA08_47372324	SNP	102.479
A08	snpA08_47656051	SNP	104.279
A08	PM54	SSR	107.789
A08	AGGS1428	SSR	109.229
A08	AHGS1727	SSR	113.801
A09	IPAHM468	SSR	0
A09	snpA09_4653399	SNP	3.638
A09	snpA09_5254048	SNP	6.017
A09	Ad09A1716	SSR	9.018
A09	AGGS1598	SSR	12.019
A09	Ad09A3077	SSR	18.715
A09	snpA09_7885535	SNP	21.449
A09	Ad09A3779	SSR	22.349
A09	snpA09_8531962	SNP	24.22
A09	snpA09_11502501	SNP	25.062
A09	snpA09_11660680	SNP	25.877
A09	GM1047	SSR	26.65
A09	snpA09_10791107	SNP	27.57
A09	AHGS1126	SSR	29.463
A09	AHGS1543	SSR	29.833
A09	snpA09_97664375	SNP	31.852
A09	snpA09_82966113	SNP	33.284
A09	snpA09_93935639	SNP	34.615
A09	snpA09_57625956	SNP	35.348
A09	snpA09_33716571	SNP	35.902
A09	snpA09_21254061	SNP	36.228
A09	snpA09_58881161	SNP	36.759
A09	snpA09_100452161	SNP	37.363
A09	AGGS1925	SSR	38.339
A09	Ad09A8223	SSR	39.111
A09	Ad09A10442	SSR	39.479
A09	Ad09A11275	SSR	40.736
A09	AGGS1317	SSR	41.757
A09	AGGS1248	SSR	43.82
A09	snpA09_111271284	SNP	46.328
A09	snpA09_112100769	SNP	46.54
A09	snpA09_111775776	SNP	48.124
A09	snpA09_111565306	SNP	49.075
A09	AHGS0695	SSR	49.741
A09	snpA09_113539583	SNP	51.97
A09	snpA09_113291468	SNP	52.471
A09	snpA09_113276999	SNP	53.258
A09	snpA09_113441557	SNP	54.413
A09	T35D6	SSR	55.892
A09	snpA09_115209405	SNP	59.124
A09	AHGA364797	SSR	60.939
A09	snpA09_115399195	SNP	62.605
A09	AHGS1366	SSR	64.992
A09	snpA09_115756374	SNP	67.148
A09	snpA09_116022835	SNP	69.581
A09	snpA09_116392220	SNP	71.08
A09	snpA09_117206993	SNP	76.481
A09	AGGS1459	SSR	78.678
A09	Ad09A21954	SSR	88.401
A09	pPGPseq8D9	SSR	97.081
A10	snpA10_2517101	SNP	0
A10	snpA10_3417825	SNP	9.055
A10	snpA10_4203703	SNP	10.984
A10	snpA10_3662861	SNP	12.746
A10	snpA10_3661000	SNP	14.024
A10	snpA10_4997535	SNP	16.584
A10	AGGS0801	SSR	19.425
A10	T31G4	SSR	22.321
A10	AHGA364880	SSR	25.707
A10	snpA10_6287133	SNP	27.884
A10	AHGS1390	SSR	29.275
A10	AGGS2013	SSR	32.276
A10	AGGS0253	SSR	33.695
A10	AGGS1345	SSR	34.927
A10	AGGS1652	SSR	35.355
A10	AGGS1203	SSR	36.059
A10	snpA10_88046151	SNP	38.426
A10	snpA10_85008031	SNP	38.856
A10	snpA10_86910067	SNP	39.437
A10	snpA10_87855896	SNP	39.91
A10	snpA10_84575870	SNP	40.069
A10	snpA10_84576675	SNP	40.571
A10	snpA10_84576609	SNP	40.615
A10	snpA10_84577467	SNP	41.34
A10	snpA10_84577531	SNP	41.664
A10	AHGS1306	SSR	45.654
A10	AHGS2552	SSR	47.325
A10	snpA10_103216025	SNP	50.05
A10	snpA10_102601398	SNP	51.768
A10	snpA10_102933085	SNP	53.303
A10	snpA10_104230205	SNP	56.064
A10	AhTE0482	SSR	59.302
A10	snpA10_104973511	SNP	61.681
A10	snpA10_105455212	SNP	63.46
A10	snpA10_106368894	SNP	64.796
A10	snpA10_106728587	SNP	66.067
A10	snpA10_105958020	SNP	67.297
A10	snpA10_106279394	SNP	68.109
A10	snpA10_106758833	SNP	69.378
A10	snpA10_107195467	SNP	74.755
A10	snpA10_107363078	SNP	77
A10	snpA10_107606833	SNP	78.431
A10	snpA10_107354069	SNP	80.226
A10	snpA10_107253627	SNP	81.871
A10	snpA10_107745223	SNP	83.56
A10	snpA10_108413088	SNP	89.411
B01	snpB01_3484265	SNP	0
B01	snpB01_4445691	SNP	3.491
B01	GM1331	SSR	5.636
B01	snpB01_4737068	SNP	7.842
B01	snpB01_4736647	SNP	8.762
B01	snpB01_5189593	SNP	10.477
B01	snpB01_5435484	SNP	11.388
B01	AGGS1469	SSR	12.508
B01	snpB01_6309574	SNP	14.924
B01	snpB01_6115511	SNP	16.12
B01	snpB01_7459213	SNP	17.288
B01	snpB01_8971430	SNP	17.824
B01	snpB01_9149557	SNP	18.234
B01	snpB01_9295901	SNP	18.588
B01	AGGS1014	SSR	18.923
B01	AGGS1363	SSR	19.6
B01	AGGS1110	SSR	20.472
B01	snpB01_25378366	SNP	23.507
B01	snpB01_24248378	SNP	23.898
B01	snpB01_18292291	SNP	24.4
B01	snpB01_15521092	SNP	25.024
B01	snpB01_22801794	SNP	25.397
B01	snpB01_41655076	SNP	25.935
B01	snpB01_72710902	SNP	27.382
B01	snpB01_72710901	SNP	27.7
B01	snpB01_67079102	SNP	28.203
B01	snpB01_58191375	SNP	28.465
B01	snpB01_56588885	SNP	29.17
B01	snpB01_76773480	SNP	29.6
B01	snpB01_70937925	SNP	29.92
B01	snpB01_92281188	SNP	30.708
B01	snpB01_100011191	SNP	30.931
B01	snpB01_113654880	SNP	31.389
B01	snpB01_101388227	SNP	31.665
B01	snpB01_112732074	SNP	32.101
B01	snpB01_116676674	SNP	32.455
B01	snpB01_115173510	SNP	33.576
B01	snpB01_119857196	SNP	34.823
B01	snpB01_120497022	SNP	35.216
B01	AGGS1761	SSR	36.038
B01	snpB01_124851638	SNP	36.784
B01	pPGSseq13A7	SSR	38.056
B01	AGGS1376	SSR	38.746
B01	snpB01_123971689	SNP	39.32
B01	snpB01_129204584	SNP	39.844
B01	snpB01_131958930	SNP	40.748
B01	snpB01_126906904	SNP	41.433
B01	snpB01_129565267	SNP	42.351
B01	snpB01_130321348	SNP	42.772
B01	snpB01_129870665	SNP	43.448
B01	AGGS1196	SSR	44.513
B01	snpB01_132727385	SNP	44.889
B01	AGGS0925	SSR	48.576
B01	snpB01_134649573	SNP	51.963
B01	snpB01_134449767	SNP	53.693
B01	snpB01_135229852	SNP	54.679
B01	snpB01_135128689	SNP	56.712
B01	snpB01_135127917	SNP	58.57
B01	AGGS1268	SSR	62.8
B01	Ai01B29350	SSR	67.157
B01	snpB01_135901720	SNP	68.676
B01	snpB01_136274232	SNP	70.072
B01	snpB01_136364193	SNP	71.451
B01	snpB01_137012852	SNP	75.738
B01	snpB01_136909176	SNP	76.906
B01	snpB01_137157504	SNP	78.789
B01	AGGS0878	SSR	80.941
B02	snpB02_1785144	SNP	0
B02	AHGS2344	SSR	3.951
B02	snpB02_2630856	SNP	5.911
B02	snpB02_4351254	SNP	7.561
B02	snpB02_1337474	SNP	8.059
B02	snpB02_1343025	SNP	9.388
B02	AGGS1103	SSR	11.773
B02	snpB02_5018314	SNP	13.365
B02	snpB02_6401157	SNP	18.293
B02	snpB02_5689709	SNP	19.215
B02	snpB02_6712557	SNP	20.397
B02	snpB02_8267535	SNP	21.863
B02	AGGS1592	SSR	22.813
B02	snpB02_9703981	SNP	23.481
B02	snpB02_9787887	SNP	24.45
B02	snpB02_8870933	SNP	25.252
B02	snpB02_8723972	SNP	25.726
B02	snpB02_9742607	SNP	26.497
B02	snpB02_9684241	SNP	27.362
B02	snpB02_8728171	SNP	27.98
B02	snpB02_10208946	SNP	28.918
B02	snpB02_10490777	SNP	29.132
B02	AHGS2238	SSR	30.226
B02	snpB02_11680368	SNP	31.619
B02	snpB02_12205592	SNP	32.488
B02	Ai02B6072	SSR	33.048
B02	snpB02_12096348	SNP	33.939
B02	snpB02_15682388	SNP	35.386
B02	AHGS2200	SSR	36.479
B02	AGGS1532	SSR	37.61
B02	snpB02_19161635	SNP	38.26
B02	snpB02_17820515	SNP	38.719
B02	snpB02_28367319	SNP	38.878
B02	GNB1040	SSR	39.519
B02	snpB02_23071654	SNP	40.083
B02	snpB02_25861009	SNP	40.321
B02	snpB02_26849846	SNP	40.563
B02	snpB02_34267537	SNP	40.681
B02	snpB02_59009858	SNP	41.053
B02	snpB02_65679174	SNP	41.186
B02	snpB02_75966439	SNP	41.698
B02	snpB02_72711133	SNP	41.84
B02	AHGS1928	SSR	42.202
B02	snpB02_76801337	SNP	43.147
B02	snpB02_79263644	SNP	43.506
B02	ARS783	SSR	43.855
B02	snpB02_79268189	SNP	44.343
B02	snpB02_80710720	SNP	45.049
B02	snpB02_87783874	SNP	45.596
B02	snpB02_85671352	SNP	46.162
B02	snpB02_84725024	SNP	46.471
B02	AGGS2475	SSR	48.893
B02	snpB02_88913674	SNP	49.449
B02	snpB02_90650254	SNP	50.238
B02	snpB02_90636067	SNP	50.432
B02	snpB02_90394247	SNP	51.813
B02	snpB02_92189218	SNP	52.346
B02	snpB02_92664132	SNP	52.867
B02	snpB02_94718277	SNP	55.234
B02	snpB02_94718328	SNP	55.623
B02	snpB02_94253649	SNP	56.897
B02	snpB02_95165652	SNP	58.737
B02	snpB02_95219601	SNP	59.72
B02	snpB02_95730433	SNP	61.249
B02	snpB02_96041279	SNP	61.387
B02	snpB02_97377697	SNP	62.904
B02	snpB02_98153728	SNP	63
B02	snpB02_97614636	SNP	63.379
B02	snpB02_95896887	SNP	63.567
B02	snpB02_95618086	SNP	63.702
B02	AHGS1428	SSR	65.435
B02	Ai02B23178	SSR	67.879
B02	AGGS1400	SSR	68.117
B02	snpB02_98914441	SNP	69.865
B02	snpB02_99322888	SNP	70.883
B02	AHGA327396	SSR	73.476
B02	snpB02_101471209	SNP	74.663
B02	snpB02_101752629	SNP	75.752
B02	snpB02_103086131	SNP	78.589
B02	snpB02_102978483	SNP	79.947
B02	snpB02_102978765	SNP	81.019
B02	T31E1	SSR	82.448
B02	snpB02_103785261	SNP	84.147
B02	snpB02_103785252	SNP	84.427
B02	snpB02_103713025	SNP	84.595
B02	snpB02_104500045	SNP	85.739
B02	snpB02_104652164	SNP	86.43
B02	snpB02_104710668	SNP	86.516
B02	snpB02_104766962	SNP	87.448
B02	snpB02_104677948	SNP	87.921
B02	snpB02_104815937	SNP	88.431
B02	snpB02_104767738	SNP	89.03
B02	snpB02_104767267	SNP	89.36
B02	snpB02_105742458	SNP	91.49
B02	snpB02_105938641	SNP	91.69
B02	snpB02_105878863	SNP	92.469
B02	snpB02_105984289	SNP	93.297
B02	snpB02_105865813	SNP	94.21
B02	AGGS2092	SSR	95.327
B02	pPGPseq2F5	SSR	97.333
B02	RI2A06	SSR	99.953
B03	snpB03_226668	SNP	0
B03	snpB03_1011447	SNP	3.918
B03	snpB03_2408341	SNP	9.507
B03	snpB03_2642453	SNP	11.121
B03	snpB03_4027454	SNP	16.665
B03	snpB03_4685028	SNP	19.148
B03	snpB03_4766404	SNP	20.009
B03	snpB03_5058796	SNP	21.232
B03	snpB03_5875790	SNP	22.651
B03	AHBGS31003E10A	SSR	32.502
B03	Ai03B6119	SSR	34.338
B03	snpB03_8178151	SNP	34.678
B03	snpB03_8190993	SNP	35.111
B03	snpB03_8177473	SNP	35.363
B03	snpB03_8258414	SNP	35.762
B03	snpB03_8054264	SNP	36.109
B03	snpB03_8373406	SNP	36.642
B03	snpB03_8676837	SNP	38.731
B03	snpB03_9714598	SNP	40.41
B03	snpB03_11654723	SNP	41.461
B03	snpB03_11987087	SNP	42.527
B03	snpB03_12099994	SNP	43.636
B03	snpB03_12885718	SNP	46.125
B03	snpB03_12734234	SNP	47.637
B03	snpB03_12734233	SNP	47.85
B03	snpB03_13459096	SNP	49.497
B03	snpB03_13497445	SNP	51.096
B03	AHGS1571	SSR	52.747
B03	snpB03_16759482	SNP	53.74
B03	Ai03B6448	SSR	55.071
B03	AHGA300244	SSR	55.471
B03	snpB03_15044705	SNP	55.934
B03	snpB03_15345233	SNP	56.69
B03	snpB03_15596624	SNP	57.613
B03	snpB03_16179766	SNP	58.799
B03	snpB03_19231166	SNP	59.308
B03	snpB03_19327350	SNP	59.652
B03	snpB03_20770645	SNP	60.129
B03	GM2388	SSR	61.694
B03	AHGS1298	SSR	63.077
B03	snpB03_22763926	SNP	63.281
B03	snpB03_26510043	SNP	63.47
B03	snpB03_25355107	SNP	64.239
B03	snpB03_27454012	SNP	64.567
B03	snpB03_26608473	SNP	65.011
B03	snpB03_26690613	SNP	65.284
B03	snpB03_28241184	SNP	65.743
B03	snpB03_29885355	SNP	66.16
B03	snpB03_33568130	SNP	67.103
B03	AGGS1289	SSR	68.177
B03	AHGS1661	SSR	68.865
B03	snpB03_34030584	SNP	69.442
B03	snpB03_37719224	SNP	69.748
B03	snpB03_34741945	SNP	70.602
B03	AGGS2579	SSR	71.858
B03	snpB03_39409323	SNP	72.309
B03	AGGS0057	SSR	73.166
B03	AGGS2426	SSR	73.932
B03	snpB03_44789027	SNP	74.378
B03	snpB03_44426570	SNP	74.54
B03	snpB03_72672130	SNP	74.772
B03	snpB03_75871123	SNP	74.973
B03	snpB03_82749027	SNP	76.396
B03	snpB03_84887506	SNP	76.797
B03	snpB03_94426593	SNP	77.298
B03	snpB03_92879861	SNP	77.624
B03	snpB03_102998772	SNP	77.938
B03	AGGS1985	SSR	78.314
B03	AGGS0190	SSR	78.896
B03	snpB03_105812886	SNP	79.479
B03	Ai03B27046	SSR	80.058
B03	snpB03_117247466	SNP	81.359
B03	snpB03_117332481	SNP	81.866
B03	snpB03_112851002	SNP	82.459
B03	Ai03B28927	SSR	83.374
B03	snpB03_110275876	SNP	84.664
B03	snpB03_110275877	SNP	84.664
B03	snpB03_119449483	SNP	86.215
B03	Ai03B30116	SSR	87.184
B03	snpB03_120131809	SNP	89.036
B03	snpB03_120575171	SNP	91.841
B03	snpB03_122643472	SNP	93.875
B03	snpB03_120520849	SNP	96.013
B03	snpB03_124144609	SNP	98.506
B03	snpB03_124187967	SNP	99.489
B03	snpB03_124078056	SNP	99.946
B03	AGGS2303	SSR	104.557
B04	Ai04B16	SSR	0
B04	AHGS2429	SSR	3.436
B04	snpB04_598418	SNP	7.919
B04	snpB04_716948	SNP	10.991
B04	snpB04_1104199	SNP	15.469
B04	snpB04_1706891	SNP	20.684
B04	snpB04_2201188	SNP	27.066
B04	snpB04_2476308	SNP	28.114
B04	T311H6	SSR	31.745
B04	AGGS1184	SSR	33.64
B04	snpB04_3662285	SNP	35.721
B04	snpB04_3964360	SNP	36.842
B04	GM1918	SSR	38.613
B04	snpB04_4274514	SNP	40.658
B04	snpB04_4617599	SNP	42.517
B04	Ai04B2241	SSR	45.283
B04	snpB04_6769132	SNP	47.203
B04	AGGS2569	SSR	51.348
B04	snpB04_8487127	SNP	53.469
B04	snpB04_7773602	SNP	53.886
B04	snpB04_11863170	SNP	58.506
B04	snpB04_12673696	SNP	60.019
B04	snpB04_13127491	SNP	61.008
B04	snpB04_11279941	SNP	62.318
B04	Ai04B4849	SSR	63.83
B04	snpB04_13681025	SNP	65.663
B04	GM2246	SSR	66.43
B04	AGGS1590	SSR	68.198
B04	snpB04_27585409	SNP	69.854
B04	snpB04_32466805	SNP	70.423
B04	snpB04_28846962	SNP	70.566
B04	snpB04_21205393	SNP	71.165
B04	snpB04_21615235	SNP	71.284
B04	snpB04_22487524	SNP	71.435
B04	snpB04_36627849	SNP	71.623
B04	snpB04_18318140	SNP	71.854
B04	snpB04_18318149	SNP	71.95
B04	snpB04_60187656	SNP	72.487
B04	snpB04_60187657	SNP	72.895
B04	snpB04_78588417	SNP	73.383
B04	snpB04_81679356	SNP	73.581
B04	snpB04_79032393	SNP	74.035
B04	snpB04_92433892	SNP	74.415
B04	snpB04_78377012	SNP	74.79
B04	snpB04_94804937	SNP	75.223
B04	snpB04_96271500	SNP	75.627
B04	snpB04_94099440	SNP	76.043
B04	Ai04B19908	SSR	76.629
B04	Ai04B20539	SSR	76.986
B04	snpB04_102849206	SNP	77.554
B04	snpB04_102493896	SNP	77.925
B04	AGGS1850	SSR	78.593
B04	AHGS1579	SSR	79.217
B04	snpB04_101149286	SNP	79.809
B04	snpB04_111455128	SNP	80.164
B04	snpB04_108210168	SNP	80.642
B04	snpB04_108349133	SNP	81.003
B04	snpB04_108209828	SNP	81.36
B04	snpB04_105318481	SNP	81.734
B04	snpB04_107033492	SNP	82.091
B04	snpB04_104688758	SNP	82.577
B04	snpB04_110557867	SNP	82.968
B04	snpB04_112033908	SNP	83.778
B04	snpB04_112773779	SNP	83.92
B04	snpB04_112083284	SNP	84.051
B04	snpB04_115634391	SNP	85.429
B04	snpB04_113768867	SNP	85.789
B04	snpB04_114833173	SNP	86.506
B04	AHGS2017	SSR	87.093
B04	snpB04_115993680	SNP	87.837
B04	snpB04_116865963	SNP	88.588
B04	snpB04_120648004	SNP	90.549
B04	snpB04_119974245	SNP	91.749
B04	snpB04_119611711	SNP	92.741
B04	snpB04_121915759	SNP	95.371
B04	AGGS1102	SSR	96.799
B04	snpB04_123151605	SNP	98.025
B04	snpB04_123611620	SNP	100.455
B04	snpB04_124804495	SNP	102.027
B04	snpB04_126252039	SNP	103.579
B04	AGGS0890	SSR	107.124
B04	snpB04_129244132	SNP	107.814
B04	snpB04_129321892	SNP	109.135
B04	snpB04_129245356	SNP	109.663
B04	snpB04_128501845	SNP	111.225
B04	snpB04_129542487	SNP	112.628
B04	snpB04_128462388	SNP	113.491
B04	snpB04_127780835	SNP	114.832
B04	snpB04_128145321	SNP	116.146
B04	AGGS0284	SSR	120.289
B05	AHGA363495	SSR	0
B05	AGGS0931	SSR	5.185
B05	AGGS2398	SSR	9.328
B05	snpB05_9768357	SNP	14.29
B05	snpB05_9218542	SNP	15.7
B05	snpB05_8986723	SNP	19.479
B05	snpB05_7140282	SNP	22.461
B05	snpB05_15177541	SNP	22.957
B05	AHGS1755	SSR	24.334
B05	snpB05_6634786	SNP	25.143
B05	snpB05_17950956	SNP	26.728
B05	snpB05_17729911	SNP	28.59
B05	AHGS1324	SSR	30.165
B05	AHGA221480	SSR	31.49
B05	AHGS1672	SSR	32.315
B05	snpB05_22063766	SNP	33.692
B05	snpB05_20345096	SNP	33.906
B05	snpB05_20293202	SNP	34.722
B05	snpB05_22068860	SNP	35.137
B05	snpB05_24166349	SNP	36.594
B05	AGGS1691	SSR	38.009
B05	IPAHM282	SSR	39.135
B05	AGGS1262	SSR	39.73
B05	AGGS1754	SSR	40.575
B05	snpB05_76873593	SNP	41.759
B05	snpB05_86164080	SNP	42.195
B05	snpB05_43089960	SNP	42.745
B05	snpB05_91974709	SNP	43.18
B05	snpB05_86160824	SNP	43.381
B05	snpB05_115594734	SNP	44.171
B05	snpB05_115336397	SNP	44.57
B05	snpB05_119166483	SNP	44.958
B05	snpB05_117639929	SNP	45.157
B05	snpB05_119529284	SNP	45.798
B05	snpB05_119037723	SNP	46.094
B05	snpB05_118094343	SNP	46.63
B05	snpB05_112725460	SNP	47.378
B05	snpB05_122345214	SNP	48.231
B05	snpB05_121997732	SNP	48.733
B05	snpB05_125073533	SNP	49.959
B05	snpB05_127472152	SNP	52.441
B05	AGGS1178	SSR	53.583
B05	Ai05B25638	SSR	55.294
B05	snpB05_131229225	SNP	56.966
B05	snpB05_130605226	SNP	57.404
B05	snpB05_130619723	SNP	58.03
B05	snpB05_131071998	SNP	58.141
B05	snpB05_131338837	SNP	58.708
B05	snpB05_131719653	SNP	59.499
B05	snpB05_132706880	SNP	60.042
B05	snpB05_130663561	SNP	61.104
B05	Ai05B26922	SSR	62.103
B05	Ai05B27169	SSR	62.889
B05	AHGS1770	SSR	68.229
B05	AGGS0673	SSR	69.635
B05	snpB05_140130197	SNP	73.074
B05	snpB05_138846305	SNP	74.39
B05	snpB05_140357843	SNP	76.262
B05	snpB05_140594294	SNP	78.011
B05	snpB05_141473790	SNP	80.645
B05	snpB05_141930625	SNP	84.309
B05	snpB05_143919984	SNP	87.798
B05	snpB05_143708042	SNP	87.929
B05	Ai05B32361	SSR	89.646
B05	snpB05_145582026	SNP	92.074
B05	snpB05_145810622	SNP	92.999
B05	snpB05_146606837	SNP	94.548
B05	snpB05_146681390	SNP	95.116
B05	snpB05_146795220	SNP	97.179
B05	snpB05_147459329	SNP	97.883
B05	snpB05_147987767	SNP	98.575
B05	snpB05_147370264	SNP	99.397
B05	snpB05_147637348	SNP	100.966
B05	snpB05_148060226	SNP	101.841
B05	snpB05_146920152	SNP	102.955
B05	snpB05_148869386	SNP	105.187
B05	snpB05_149114379	SNP	107.063
B05	snpB05_148611019	SNP	109.627
B06	snpB06_74782	SNP	0
B06	snpB06_216813	SNP	3.219
B06	snpB06_1005405	SNP	10.834
B06	PO3R249	SSR	12.673
B06	Ai06B632	SSR	15.727
B06	snpB06_1368241	SNP	18.102
B06	snpB06_1412838	SNP	20.35
B06	Ai06B935	SSR	23.771
B06	snpB06_2963971	SNP	26.882
B06	snpB06_2101417	SNP	28.863
B06	snpB06_4600167	SNP	36.125
B06	snpB06_5076723	SNP	38.087
B06	snpB06_6008078	SNP	39.718
B06	snpB06_6697274	SNP	42.357
B06	snpB06_6697275	SNP	42.357
B06	GM2444	SSR	43.774
B06	snpB06_8557788	SNP	45.54
B06	snpB06_11882369	SNP	47.739
B06	AHGS1756	SSR	48.203
B06	AHGS2445	SSR	49.545
B06	snpB06_12740849	SNP	50.956
B06	snpB06_11861881	SNP	51.9
B06	snpB06_12896306	SNP	52.615
B06	AHGS1431	SSR	53.46
B06	snpB06_15535681	SNP	54.196
B06	Ai06B6479	SSR	56.184
B06	snpB06_18315461	SNP	57.413
B06	snpB06_20903701	SNP	58.232
B06	GM2767	SSR	58.403
B06	snpB06_19746407	SNP	59.052
B06	snpB06_20707557	SNP	59.497
B06	snpB06_21981216	SNP	59.695
B06	snpB06_27784216	SNP	59.858
B06	snpB06_31152073	SNP	61.361
B06	snpB06_29836566	SNP	61.543
B06	snpB06_28818774	SNP	62.539
B06	snpB06_68270306	SNP	63.101
B06	snpB06_80547043	SNP	63.26
B06	snpB06_52427761	SNP	63.407
B06	snpB06_56929462	SNP	64.435
B06	snpB06_38050677	SNP	64.522
B06	snpB06_60246193	SNP	65.296
B06	snpB06_91213267	SNP	65.636
B06	snpB06_104752416	SNP	65.932
B06	AHGS0212	SSR	66.674
B06	AGGS1467	SSR	66.999
B06	AGGS0398	SSR	67.722
B06	Ai06B22668	SSR	68.319
B06	snpB06_109924762	SNP	68.57
B06	AHGS1464	SSR	70.234
B06	AGGS1267	SSR	71.106
B06	snpB06_116673886	SNP	71.529
B06	snpB06_116899671	SNP	72.744
B06	AGGS0138	SSR	73.538
B06	AGGS1039	SSR	74.914
B06	AGGS1854	SSR	75.816
B06	snpB06_121303934	SNP	76.422
B06	IPAHM524	SSR	78.644
B06	AHGS1943	SSR	79.56
B06	snpB06_125094689	SNP	79.945
B06	snpB06_126362205	SNP	81.549
B06	snpB06_126837404	SNP	82.365
B06	snpB06_126950380	SNP	84.157
B06	snpB06_128202198	SNP	84.338
B06	snpB06_128148120	SNP	85.168
B06	snpB06_127499289	SNP	87.189
B06	AhTE0569	SSR	90.385
B06	Ai06B29452	SSR	92.888
B06	snpB06_135218392	SNP	114.826
B07	AHGS2728	SSR	0
B07	GM2557	SSR	1.991
B07	snpB07_722359	SNP	3.511
B07	GM2156	SSR	5.481
B07	snpB07_944447	SNP	7.544
B07	snpB07_911016	SNP	8.69
B07	snpB07_1558217	SNP	10.626
B07	snpB07_2666321	SNP	13.176
B07	snpB07_3261817	SNP	16.556
B07	snpB07_3399891	SNP	17.704
B07	snpB07_3356376	SNP	18.644
B07	snpB07_3400027	SNP	19.862
B07	GM2067	SSR	22.644
B07	snpB07_3814538	SNP	26.253
B07	snpB07_3814539	SNP	26.253
B07	snpB07_4113427	SNP	28.326
B07	snpB07_4228879	SNP	30.752
B07	AGGS1745	SSR	37.015
B07	snpB07_5681472	SNP	38.937
B07	AHGS2233	SSR	43.201
B07	snpB07_8496735	SNP	47.238
B07	snpB07_9593329	SNP	49.194
B07	pPGSseq15310	SSR	50.631
B07	snpB07_15535244	SNP	51.99
B07	snpB07_10938589	SNP	53.422
B07	snpB07_12890013	SNP	54.277
B07	snpB07_15081026	SNP	54.738
B07	GM1076	SSR	56.53
B07	snpB07_24930976	SNP	58.336
B07	snpB07_20967891	SNP	58.602
B07	snpB07_32196615	SNP	60.226
B07	snpB07_30990843	SNP	61.552
B07	snpB07_28398037	SNP	62.202
B07	snpB07_111880442	SNP	62.82
B07	snpB07_45490014	SNP	63.107
B07	snpB07_42800591	SNP	63.46
B07	snpB07_76564517	SNP	63.839
B07	snpB07_34814436	SNP	64.021
B07	Ai07B12808	SSR	64.646
B07	Ai07B15442	SSR	65.947
B07	snpB07_113236578	SNP	67.974
B07	snpB07_113587006	SNP	69.706
B07	snpB07_115227312	SNP	70.314
B07	snpB07_113608596	SNP	70.892
B07	snpB07_114740691	SNP	71.402
B07	snpB07_116532147	SNP	72.812
B07	snpB07_116755581	SNP	75.483
B07	snpB07_117916778	SNP	79.559
B07	Ai07B24086	SSR	80.921
B07	snpB07_120743258	SNP	86.563
B07	snpB07_120594876	SNP	87.606
B07	snpB07_120746470	SNP	87.974
B07	Ai07B26973	SSR	91.619
B07	snpB07_120508336	SNP	94.279
B07	snpB07_123380328	SNP	99.639
B07	snpB07_123412103	SNP	101.934
B07	snpB07_125093499	SNP	111.485
B07	snpB07_125615302	SNP	120.753
B08	snpB08_2375899	SNP	0
B08	snpB08_3101423	SNP	5.59
B08	snpB08_4039796	SNP	11.282
B08	snpB08_4419330	SNP	13.167
B08	Ai08B2811	SSR	14.443
B08	snpB08_5957215	SNP	15.821
B08	snpB08_6754103	SNP	16.844
B08	snpB08_5188744	SNP	18.669
B08	snpB08_5816298	SNP	20.166
B08	Ai08B3313	SSR	20.965
B08	GM1760	SSR	21.996
B08	Ai08B5110	SSR	24.261
B08	snpB08_9437626	SNP	24.952
B08	Ai08B6402	SSR	25.62
B08	snpB08_9536801	SNP	25.998
B08	snpB08_12985668	SNP	26.788
B08	snpB08_11201451	SNP	27.509
B08	snpB08_11206914	SNP	27.711
B08	snpB08_9437690	SNP	28.164
B08	snpB08_15742254	SNP	29.338
B08	snpB08_16765249	SNP	30.399
B08	snpB08_16380724	SNP	30.854
B08	snpB08_19593590	SNP	31.337
B08	snpB08_21788480	SNP	32.428
B08	snpB08_23430856	SNP	34.133
B08	AGGS2462	SSR	34.655
B08	snpB08_20792177	SNP	34.944
B08	snpB08_24775950	SNP	35.525
B08	snpB08_23918957	SNP	35.938
B08	snpB08_26461472	SNP	36.404
B08	snpB08_42184966	SNP	37.153
B08	snpB08_42698218	SNP	37.262
B08	snpB08_42698367	SNP	37.543
B08	snpB08_42186955	SNP	38.148
B08	AHGS1388	SSR	38.812
B08	snpB08_47581607	SNP	39.885
B08	snpB08_73769811	SNP	40.13
B08	Ai08B20545	SSR	41.005
B08	AGGS0991	SSR	41.38
B08	snpB08_92419476	SNP	42.111
B08	snpB08_91789393	SNP	42.751
B08	snpB08_98676799	SNP	43.28
B08	snpB08_104366773	SNP	43.67
B08	snpB08_105144512	SNP	44.438
B08	snpB08_102690748	SNP	45.248
B08	Ai08B22632	SSR	46.871
B08	snpB08_112706142	SNP	48.275
B08	snpB08_112706193	SNP	48.978
B08	Ai08B23571	SSR	50.127
B08	AGGS1686	SSR	52.556
B08	Ai08B25768	SSR	56.465
B08	snpB08_120364241	SNP	58.182
B08	snpB08_121916315	SNP	59.147
B08	snpB08_120923441	SNP	60.349
B08	snpB08_122710735	SNP	62.733
B08	snpB08_124171853	SNP	63.88
B08	snpB08_122647067	SNP	64.507
B08	snpB08_123300258	SNP	65.391
B08	snpB08_122266303	SNP	65.721
B08	snpB08_122641637	SNP	66.313
B08	snpB08_125014229	SNP	71.248
B08	snpB08_126042603	SNP	72.533
B08	snpB08_126487605	SNP	74.696
B08	snpB08_127106155	SNP	77.842
B08	snpB08_127094143	SNP	80.522
B08	snpB08_128349966	SNP	85.668
B08	snpB08_129068589	SNP	94.295
B08	snpB08_129262535	SNP	94.422
B08	snpB08_129261246	SNP	95.142
B08	snpB08_129036515	SNP	96.019
B08	snpB08_129315800	SNP	96.441
B08	snpB08_128909129	SNP	99.139
B08	Ai08B29551	SSR	105.535
B09	snpB09_643149	SNP	0
B09	snpB09_1274345	SNP	7.477
B09	snpB09_1490422	SNP	14.139
B09	snpB09_2535410	SNP	16.009
B09	snpB09_2556684	SNP	18.799
B09	snpB09_3684272	SNP	21.366
B09	snpB09_3413760	SNP	23.045
B09	snpB09_3689908	SNP	24.173
B09	snpB09_3877529	SNP	25.597
B09	snpB09_3933302	SNP	26.263
B09	snpB09_3874464	SNP	27.092
B09	snpB09_3874473	SNP	27.674
B09	AGGS1838	SSR	34.224
B09	snpB09_8536216	SNP	35.656
B09	snpB09_11754509	SNP	37.532
B09	snpB09_11088747	SNP	37.903
B09	snpB09_10933065	SNP	38.89
B09	snpB09_8184232	SNP	39.452
B09	Ai09B6253	SSR	39.719
B09	snpB09_11754753	SNP	41.194
B09	snpB09_11754754	SNP	41.68
B09	snpB09_13716956	SNP	42.916
B09	snpB09_18090286	SNP	43.745
B09	snpB09_16643444	SNP	44.887
B09	snpB09_19926135	SNP	45.393
B09	snpB09_14521622	SNP	46.023
B09	snpB09_21067366	SNP	46.266
B09	AGGS1239	SSR	46.363
B09	Ai09B7201	SSR	47.302
B09	AGGS0886	SSR	48.228
B09	snpB09_24542325	SNP	49.571
B09	snpB09_24849655	SNP	50.024
B09	snpB09_26716197	SNP	50.787
B09	snpB09_27157567	SNP	52.407
B09	snpB09_27102307	SNP	53.298
B09	snpB09_27098546	SNP	54.014
B09	AGGS1778	SSR	54.161
B09	AGGS1308	SSR	54.65
B09	AGGS0514	SSR	55.762
B09	AHGS1372	SSR	56.554
B09	snpB09_45402963	SNP	57.517
B09	Ai09B24635	SSR	58.55
B09	snpB09_49551215	SNP	58.618
B09	snpB09_48480841	SNP	58.834
B09	snpB09_47301214	SNP	58.983
B09	snpB09_107726572	SNP	59.06
B09	snpB09_113308371	SNP	60.664
B09	snpB09_119969659	SNP	61.674
B09	snpB09_118342502	SNP	62.156
B09	snpB09_118324543	SNP	62.645
B09	snpB09_127211221	SNP	63.817
B09	snpB09_123523772	SNP	64.693
B09	snpB09_128407151	SNP	65.466
B09	snpB09_128380485	SNP	66.045
B09	snpB09_132661057	SNP	66.478
B09	snpB09_132674464	SNP	67.587
B09	snpB09_133527264	SNP	69.338
B09	snpB09_136469783	SNP	70.146
B09	Ai09B28756	SSR	74.135
B09	snpB09_142715153	SNP	79.034
B09	snpB09_142517209	SNP	80.133
B09	snpB09_142610645	SNP	82.212
B09	snpB09_142610656	SNP	83.862
B09	snpB09_143591015	SNP	87.322
B10	GM1483	SSR	0
B10	Ai10B252	SSR	2.142
B10	snpB10_219596	SNP	3.889
B10	snpB10_731743	SNP	6.95
B10	snpB10_668965	SNP	9.031
B10	snpB10_1497008	SNP	9.406
B10	snpB10_1496886	SNP	9.754
B10	snpB10_1306393	SNP	9.985
B10	AGGS1802	SSR	10.604
B10	snpB10_1718077	SNP	11.164
B10	snpB10_1717922	SNP	11.308
B10	snpB10_2290639	SNP	11.78
B10	snpB10_2161761	SNP	12.275
B10	snpB10_5243859	SNP	13.189
B10	snpB10_2920847	SNP	13.576
B10	snpB10_3482501	SNP	13.978
B10	snpB10_7231409	SNP	14.314
B10	snpB10_7231410	SNP	14.314
B10	snpB10_6094022	SNP	14.465
B10	snpB10_9252430	SNP	14.482
B10	snpB10_9932285	SNP	15.138
B10	snpB10_10711328	SNP	15.411
B10	snpB10_9910207	SNP	15.545
B10	snpB10_10919947	SNP	16.312
B10	AHGS2543	SSR	16.771
B10	snpB10_11368291	SNP	17.528
B10	snpB10_11497825	SNP	18.035
B10	Ai10B10082	SSR	18.37
B10	Ai10B16055	SSR	19.353
B10	Ai10B22816	SSR	19.939
B10	snpB10_116327976	SNP	20.488
B10	AGGS1307	SSR	21.231
B10	snpB10_113590687	SNP	22.331
B10	snpB10_113175576	SNP	22.751
B10	snpB10_117387347	SNP	23.533
B10	snpB10_117526834	SNP	24.57
B10	snpB10_118802543	SNP	25.64
B10	snpB10_121961499	SNP	27.339
B10	snpB10_123448565	SNP	29.496
B10	Ai10B26233	SSR	30.272
B10	snpB10_124811809	SNP	30.955
B10	T37H11	SSR	33.595
B10	AGGS1579	SSR	34.941
B10	pPGPseq7H6	SSR	36.278
B10	snpB10_126587550	SNP	36.657
B10	snpB10_127711007	SNP	37.627
B10	snpB10_128237207	SNP	38.606
B10	snpB10_129572152	SNP	39.429
B10	snpB10_128234785	SNP	40.31
B10	snpB10_129572016	SNP	41.061
B10	snpB10_128435203	SNP	42.007
B10	snpB10_129930580	SNP	43.383
B10	snpB10_130593926	SNP	44.687
B10	AhTE0586	SSR	46.156
B10	snpB10_131720324	SNP	49.418
B10	snpB10_132298746	SNP	51.117
B10	snpB10_132346891	SNP	51.984
B10	snpB10_132972822	SNP	52.82
B10	snpB10_132971729	SNP	53.75
B10	snpB10_132972524	SNP	54.325
B10	snpB10_132982427	SNP	55.307
B10	snpB10_133523789	SNP	56.158
B10	snpB10_133309526	SNP	57.053
B10	snpB10_133125585	SNP	57.815
B10	snpB10_133734820	SNP	60.632
B10	AGGS1057	SSR	62.496
B10	GA169	SSR	65.116
B10	snpB10_134337904	SNP	66.834
B10	snpB10_134628834	SNP	69.254
B10	snpB10_134702062	SNP	71.564
B10	snpB10_135673964	SNP	74.283
B10	snpB10_135180868	SNP	74.706
B10	snpB10_135692407	SNP	76.678

## Sheet: Table S3
Table S3 Statistics of the eQTLs across the whole genome in peanut
Chr.	eQTLs on chr.	Local eQTL	Distant eQTL	Chr. size (Mb)	Expecteda	SRb	Chr. size (cM)	Expectedc	SRd	cM/Mb
A01	494	72	422	96.5	724	-8.55	81.23	729	-8.7	0.84
A02	705	42	663	90.1	676	1.12	81.74	734	-1.07	0.91
A03	747	41	706	123.8	929	-5.97	106.29	954	-6.7	0.86
A04	460	65	395	119.7	898	-14.62	103.64	930	-15.41	0.87
A05	741	69	672	104.6	785	-1.57	102.22	917	-5.81	0.98
A06	192	36	156	96.4	723	-19.75	48.22	433	-11.58	0.5
A07	1166	31	1135	76.2	572	24.84	62.12	558	25.74	0.82
A08	493	58	435	48.2	362	6.88	113.24	1016	-16.41	2.35
A09	1086	97	989	115.8	869	7.36	96.41	865	7.51	0.83
A10	1091	67	1024	105.2	790	10.71	88.57	795	10.5	0.84
B01	934	69	865	133.7	1003	-2.18	80.8	725	7.76	0.6
B02	591	99	492	105.9	795	-7.24	99.34	892	-10.08	0.94
B03	651	59	592	124	930	-9.15	103.96	933	-9.23	0.84
B04	891	55	836	129.5	972	-2.6	120.16	1078	-5.7	0.93
B05	976	91	885	142.5	1069	-2.84	109.07	979	-0.1	0.77
B06	610	34	576	129.5	972	-11.61	113.9	1022	-12.89	0.88
B07	1013	53	960	124.7	936	2.52	120.49	1081	-2.07	0.97
B08	374	69	305	126.9	953	-18.76	105.15	944	-18.55	0.83
B09	1414	35	1379	142.1	1066	10.66	86.87	780	22.7	0.61
B10	2415	65	2350	135.5	1017	43.84	75.72	680	66.53	0.56
a Expected number of eQTLs based on chromosome size from physical map. χ2 = 1856.1 (P < 2.2e–16) for the test of goodness of fit between the observed and expected numbers of eQTLs on the 20 chromosomes.
b SR: for physical map, standardized residue [=(observed – expected)/√expected], which follows a normal distribution asymptotically. An absolute SR value >2.33 indicates statistical significance at P<0.01. A positive value indicates that the observed number is greater than expected.
c Expected number of eQTLs based on chromosome size from genetic map. χ2 = 2472.6 (P < 2.2e–16).
d SR: standardized residue for genetic map.

## Sheet: Table S4
Table S4 The information of 94 eQTL hotspots across the whole genome in peanut
Chr.	position (cM)	eQTL No.	local eQTL No.	distant eQTL No.
A01	30-31	26	1	25
A01	32-33	47	9	38
A01	36-38	76	9	67
A02	26-27	54	1	53
A02	37-39	98	2	96
A02	41-43	117	0	117
A02	44-45	47	2	45
A02	57-58	25	2	23
A03	0-1	24	0	24
A03	71-72	33	1	32
A03	78-79	25	0	25
A03	83-85	82	0	82
A03	86-87	35	0	35
A03	87-88	35	1	34
A03	93-94	36	3	33
A03	101-102	27	4	23
A04	103-104	41	5	36
A04	13-14	30	0	30
A04	94-95	31	3	28
A05	18-19	107	0	107
A05	23-26	136	2	134
A05	29-30	33	9	24
A05	41-42	31	2	29
A05	49-50	35	1	34
A06	13-14	24	0	24
A07	0-3	303	6	297
A07	5-6	28	2	26
A07	10-12	112	4	108
A07	15-19	153	4	149
A07	20-21	89	1	88
A07	26-27	52	0	52
A07	41-42	40	0	40
A08	62-63	26	1	25
A09	33-34	27	1	26
A09	41-42	27	0	27
A09	45-47	99	8	91
A09	49-50	27	5	22
A09	58-59	25	0	25
A09	59-60	104	5	99
A09	62-63	384	16	368
A09	70-71	34	5	29
A10	27-28	56	0	56
A10	38-39	69	5	64
A10	43-46	154	4	150
A10	49-52	246	11	235
A10	53-54	80	1	79
A10	77-79	55	4	51
B01	11-12	52	0	52
B01	17-18	47	2	45
B01	18-19	61	0	61
B01	44-45	35	0	35
B01	47-50	104	4	100
B01	56-57	33	2	31
B01	62-63	42	4	38
B01	7-8	25	0	25
B02	19-20	37	3	34
B02	30-31	29	3	26
B03	34-35	98	0	98
B03	3-4	82	1	81
B03	77-78	25	1	24
B04	109-110	32	6	26
B04	51-54	181	3	178
B04	63-64	102	0	102
B04	72-73	24	1	23
B04	76-77	29	0	29
B05	39-40	35	0	35
B05	41-42	29	0	29
B05	62-63	26	0	26
B05	68-70	302	9	293
B05	94-95	46	2	44
B06	26-27	24	1	23
B06	39-40	27	0	27
B06	59-60	24	1	23
B06	79-80	28	0	28
B07	10-11	26	1	25
B07	17-18	34	1	33
B07	22-23	28	0	28
B07	42-43	48	0	48
B07	5-9	226	8	218
B07	80-81	24	2	22
B07	91-93	133	1	132
B09	34-38	536	0	536
B09	41-43	176	1	175
B09	49-51	60	0	60
B09	58-59	93	1	92
B09	60-64	193	6	187
B09	66-67	33	2	31
B10	2-3	153	0	153
B10	6-7	42	0	42
B10	9-15	1559	5	1554
B10	16-17	113	0	113
B10	18-20	64	3	61
B10	22-23	34	3	31
B10	43-44	53	2	51

## Sheet: Table S5
Table S5 The information of 223 SSR markers developed in the regions of the major QTL for testa color
Primers	Chr.	Position_start (bp)	Position_end (bp)	Amplification	Zhonghua 10	ICG 12625	NIL_pink	NIL_purple
A10A890	A10	84009578	84009610	No polymorphism	A	A	A	A
A10A891	A10	84209053	84209067	No polymorphism	A	A	A	A
A10A892	A10	84397153	84397166	No polymorphism	A	A	A	A
A10A893	A10	84517788	84517799	No polymorphism	A	A	A	A
A10A894	A10	84718005	84718070	No polymorphism	A	A	A	A
A10A895	A10	84915082	84915102	No polymorphism	A	A	A	A
A10A311	A10	84946650	84946776	No amplification	—	—	—	—
A10A896	A10	85090075	85090098	No polymorphism	A	A	A	A
A10A897	A10	85359906	85359919	No polymorphism	A	A	A	A
A10A898	A10	85627234	85627253	No polymorphism	A	A	A	A
A10A899	A10	85947548	85947571	No polymorphism	A	A	A	A
A10A900	A10	86371055	86371111	No polymorphism	A	A	A	A
A10A313	A10	86394337	86394419	No polymorphism	A	A	A	A
A10A314	A10	86395465	86395563	No amplification	—	—	—	—
A10A316	A10	86521583	86521669	No polymorphism	A	A	A	A
A10A901	A10	86626332	86626376	No polymorphism	A	A	A	A
A10A902	A10	86811473	86811486	No polymorphism	A	A	A	A
A10A903	A10	87003859	87003885	No polymorphism	A	A	A	A
A10A904	A10	87253672	87253685	No polymorphism	A	A	A	A
A10A317	A10	87406792	87406881	No polymorphism	A	A	A	A
A10A905	A10	87803229	87803255	No polymorphism	A	A	A	A
A10A318	A10	87903843	87903972	No amplification	—	—	—	—
A10A906	A10	88029714	88029725	No polymorphism	A	A	A	A
A10A907	A10	88340334	88340345	No polymorphism	A	A	A	A
A10A908	A10	88649308	88649322	No polymorphism	A	A	A	A
A10A323	A10	88840171	88840299	No polymorphism	A	A	A	A
A10A909	A10	89083825	89083839	No polymorphism	A	A	A	A
A10A325	A10	89140572	89140737	No amplification	—	—	—	—
A10A328	A10	89204013	89204129	No amplification	—	—	—	—
A10A329	A10	89243288	89243392	No amplification	—	—	—	—
A10A910	A10	89349827	89349840	No amplification	—	—	—	—
A10A331	A10	89499584	89499722	No amplification	—	—	—	—
A10A911	A10	89716372	89716413	No polymorphism	A	A	A	A
A10A912	A10	89922710	89922725	No polymorphism	A	A	A	A
A10A334	A10	90167565	90167648	No polymorphism	A	A	A	A
A10A913	A10	90246862	90246875	No amplification	—	—	—	—
A10A914	A10	90499584	90499605	No amplification	—	—	—	—
A10A335	A10	90595525	90595610	No polymorphism	A	A	A	A
A10A336	A10	90601303	90601433	No polymorphism	A	A	A	A
A10A915	A10	90753344	90753355	No amplification	—	—	—	—
A10A338	A10	90787267	90787369	No polymorphism	A	A	A	A
A10A339	A10	90871142	90871230	No polymorphism	A	A	A	A
A10A340	A10	90987051	90987192	No polymorphism	A	A	A	A
A10A916	A10	91048153	91048200	No amplification	—	—	—	—
A10A917	A10	91260609	91260622	No polymorphism	A	A	A	A
A10A342	A10	91312128	91312230	No polymorphism	A	A	A	A
A10A918	A10	91411375	91411425	No amplification	—	—	—	—
A10A343	A10	91476961	91477042	No polymorphism	A	A	A	A
A10A919	A10	91655267	91655286	No polymorphism	A	A	A	A
A10A345	A10	91761458	91761596	No polymorphism	A	A	A	A
A10A920	A10	91813744	91813785	No polymorphism	A	A	A	A
A10A347	A10	91906102	91906242	No polymorphism	A	A	A	A
A10A921	A10	92039138	92039149	No amplification	—	—	—	—
A10A922	A10	92216906	92216959	No amplification	—	—	—	—
A10A923	A10	92449546	92449602	No amplification	—	—	—	—
A10A349	A10	92774597	92774794	No polymorphism	A	A	A	A
A10A924	A10	92826104	92826118	No amplification	—	—	—	—
A10A925	A10	93145032	93145076	No amplification	—	—	—	—
A10A926	A10	93335349	93335370	No polymorphism	A	A	A	A
A10A927	A10	93565475	93565488	No polymorphism	A	A	A	A
A10A928	A10	93818647	93818658	No polymorphism	A	A	A	A
A10A353	A10	93879964	93880061	No polymorphism	A	A	A	A
A10A929	A10	94042664	94042691	No amplification	—	—	—	—
A10A355	A10	94088186	94088285	No amplification	—	—	—	—
A10A930	A10	94276199	94276234	No polymorphism	A	A	A	A
A10A357	A10	94305080	94305189	No polymorphism	A	A	A	A
A10A931	A10	94423172	94423219	No polymorphism	A	A	A	A
A10A358	A10	94486547	94486627	No polymorphism	A	A	A	A
A10A932	A10	94616151	94616164	No polymorphism	A	A	A	A
A10A933	A10	94841380	94841394	No polymorphism	A	A	A	A
A10A934	A10	95001449	95001490	No amplification	—	—	—	—
A10A362	A10	95042025	95042139	No amplification	—	—	—	—
A10A935	A10	95216949	95216966	No polymorphism	A	A	A	A
A10A936	A10	95452989	95453006	No polymorphism	A	A	A	A
A10A364	A10	95536559	95536695	No polymorphism	A	A	A	A
A10A365	A10	95563471	95563586	No polymorphism	A	A	A	A
A10A366	A10	95622983	95623091	No polymorphism	A	A	A	A
A10A937	A10	95645695	95645714	No polymorphism	A	A	A	A
A10A938	A10	95805121	95805150	No polymorphism	A	A	A	A
A10A939	A10	95960966	95960980	No polymorphism	A	A	A	A
A10A367	A10	95992824	95992910	No polymorphism	A	A	A	A
A10A368	A10	96010280	96010377	No polymorphism	A	A	A	A
A10A369	A10	96010738	96010920	No amplification	—	—	—	—
A10A940	A10	96204183	96204194	No polymorphism	A	A	A	A
A10A371	A10	96444660	96444746	No amplification	—	—	—	—
A10A941	A10	96471109	96471122	No polymorphism	A	A	A	A
A10A942	A10	96615310	96615321	No polymorphism	A	A	A	A
A10A373	A10	96697570	96697706	No polymorphism	A	A	A	A
A10A943	A10	96826125	96826139	No polymorphism	A	A	A	A
A10A944	A10	97000979	97001012	No polymorphism	A	A	A	A
A10A375	A10	97081827	97081906	Polymorphism	A	B	A	B
A10A378	A10	97199375	97199468	No polymorphism	A	A	A	A
A10A379	A10	97296329	97296431	No polymorphism	A	A	A	A
A10A945	A10	97346772	97346799	No polymorphism	A	A	A	A
A10A381	A10	97402952	97403083	Polymorphism	A	B	A	B
A10A946	A10	97503854	97503879	No polymorphism	A	A	A	A
A10A947	A10	97731940	97731978	No polymorphism	A	A	A	A
A10A385	A10	97752476	97752597	No amplification	—	—	—	—
A10A386	A10	97882522	97882684	Polymorphism	A	B	A	B
A10A948	A10	97922949	97922987	Polymorphism	A	B	A	B
A10A391	A10	98055968	98056072	Polymorphism	A	B	A	B
A10A949	A10	98126095	98126136	Polymorphism	A	B	A	B
A10A950	A10	98301430	98301445	No polymorphism	A	A	A	A
A10A951	A10	98512827	98512862	No polymorphism	A	A	A	A
A10A952	A10	98732213	98732260	Polymorphism	A	B	A	B
A10A953	A10	98911197	98911241	No amplification	—	—	—	—
A10A954	A10	99146453	99146466	No polymorphism	A	A	A	A
A10A396	A10	99181551	99181655	No polymorphism	A	A	A	A
A10A397	A10	99228274	99228390	No polymorphism	A	A	A	A
A10A955	A10	99354982	99355008	No polymorphism	A	A	A	A
A10A398	A10	99402880	99402959	Polymorphism	A	B	A	B
A10A401	A10	99418861	99418940	No polymorphism	A	A	A	A
A10A956	A10	99497515	99497544	No polymorphism	A	A	A	A
A10A957	A10	99685190	99685211	No polymorphism	A	A	A	A
A10A405	A10	99802611	99802703	No polymorphism	A	A	A	A
A10A958	A10	99976818	99976839	No polymorphism	A	A	A	A
A10A408	A10	100029756	100029841	No polymorphism	A	A	A	A
A10A409	A10	100111654	100111755	No amplification	—	—	—	—
A10A959	A10	100132368	100132400	No polymorphism	A	A	A	A
A10A960	A10	100321545	100321600	Polymorphism	A	B	A	B
A10A410	A10	100384763	100384879	No amplification	—	—	—	—
A10A411	A10	100440151	100440271	No polymorphism	A	A	A	A
A10A961	A10	100509720	100509733	No polymorphism	A	A	A	A
A10A962	A10	100744435	100744497	No polymorphism	A	A	A	A
A10A412	A10	100812213	100812303	No polymorphism	A	A	A	A
A10A414	A10	100879547	100879640	No polymorphism	A	A	A	A
A10A963	A10	100903105	100903116	No polymorphism	A	A	A	A
A10A416	A10	101056759	101056854	No polymorphism	A	A	A	A
A10A964	A10	101131028	101131045	No polymorphism	A	A	A	A
A10A417	A10	101233639	101233726	No polymorphism	A	A	A	A
A10A965	A10	101318786	101318803	No amplification	—	—	—	—
A10A419	A10	101508748	101508879	Polymorphism	A	B	A	B
A10A966	A10	101551674	101551739	No polymorphism	A	A	A	A
SCP001	A10	101557941	101557958	No polymorphism	A	A	A	A
SCP002	A10	101572069	101572089	No polymorphism	A	A	A	A
SCP003	A10	101573681	101573692	No polymorphism	A	A	A	A
SCP004	A10	101586614	101586627	No polymorphism	A	A	A	A
SCP005	A10	101594230	101594244	No polymorphism	A	A	A	A
SCP006	A10	101604749	101604762	No polymorphism	A	A	A	A
SCP007	A10	101617591	101617612	No polymorphism	A	A	A	A
SCP008	A10	101619731	101619763	No polymorphism	A	A	A	A
SCP009	A10	101632803	101632820	No polymorphism	A	A	A	A
SCP010	A10	101646403	101646422	No polymorphism	A	A	A	A
SCP011	A10	101652515	101652538	No polymorphism	A	A	A	A
SCP012	A10	101663900	101663914	No polymorphism	A	A	A	A
SCP013	A10	101674257	101674268	No polymorphism	A	A	A	A
SCP014	A10	101679673	101679688	No polymorphism	A	A	A	A
SCP015	A10	101682107	101682154	No polymorphism	A	A	A	A
SCP016	A10	101687841	101687855	No polymorphism	A	A	A	A
SCP017	A10	101696595	101696627	No polymorphism	A	A	A	A
SCP018	A10	101697400	101697425	No polymorphism	A	A	A	A
SCP019	A10	101699655	101699669	No polymorphism	A	A	A	A
A10A421	A10	101701155	101701314	No polymorphism	A	A	A	A
SCP020	A10	101701435	101701452	No polymorphism	A	A	A	A
SCP021	A10	101705109	101705123	No polymorphism	A	A	A	A
A10A967	A10	101706028	101706084	No amplification	—	—	—	—
SCP022	A10	101719450	101719464	No polymorphism	A	A	A	A
SCP023	A10	101725291	101725320	No polymorphism	A	A	A	A
SCP024	A10	101742890	101742905	No polymorphism	A	A	A	A
SCP025	A10	101745464	101745481	No polymorphism	A	A	A	A
SCP026	A10	101751758	101751778	No polymorphism	A	A	A	A
SCP027	A10	101753549	101753563	No polymorphism	A	A	A	A
SCP028	A10	101768159	101768174	No polymorphism	A	A	A	A
SCP029	A10	101769058	101769093	No amplification	—	—	—	—
SCP030	A10	101773846	101773857	No polymorphism	A	A	A	A
SCP031	A10	101786435	101786470	No polymorphism	A	A	A	A
SCP032	A10	101789441	101789452	No polymorphism	A	A	A	A
SCP033	A10	101794822	101794836	No polymorphism	A	A	A	A
SCP034	A10	101801826	101801839	No polymorphism	A	A	A	A
SCP035	A10	101819545	101819559	No polymorphism	A	A	A	A
SCP036	A10	101824104	101824115	No polymorphism	A	A	A	A
SCP037	A10	101832801	101832815	No polymorphism	A	A	A	A
SCP038	A10	101852934	101852949	No polymorphism	A	A	A	A
SCP039	A10	101891176	101891193	No polymorphism	A	A	A	A
SCP040	A10	101918959	101918996	Polymorphism	A	B	A	B
A10A968	A10	101930232	101930246	No amplification	—	—	—	—
SCP041	A10	101936641	101936656	Polymorphism	A	B	A	B
A10A423	A10	101962240	101962372	No polymorphism	A	A	A	A
SCP042	A10	101974781	101974798	No polymorphism	A	A	A	A
SCP043	A10	101978953	101978964	No polymorphism	A	A	A	A
SCP044	A10	101983715	101983728	No polymorphism	A	A	A	A
SCP045	A10	102031953	102031966	No polymorphism	A	A	A	A
SCP046	A10	102032889	102032915	Polymorphism	A	B	A	B
A10A425	A10	102035538	102035692	No polymorphism	A	A	A	A
SCP047	A10	102075145	102075162	Polymorphism	A	B	A	B
SCP048	A10	102100117	102100131	No polymorphism	A	A	A	A
SCP049	A10	102118120	102118146	Polymorphism	A	B	A	B
A10A969	A10	102119690	102119707	No polymorphism	A	A	A	A
A10A427	A10	102124349	102124458	No polymorphism	A	A	A	A
SCP050	A10	102147978	102147989	No polymorphism	A	A	A	A
SCP051	A10	102172628	102172651	No polymorphism	A	A	A	A
SCP052	A10	102195112	102195123	No polymorphism	A	A	A	A
SCP053	A10	102218936	102218949	No polymorphism	A	A	A	A
SCP054	A10	102230948	102230965	No polymorphism	A	A	A	A
SCP055	A10	102243229	102243240	No polymorphism	A	A	A	A
SCP056	A10	102252729	102252740	No polymorphism	A	A	A	A
SCP057	A10	102254097	102254110	No polymorphism	A	A	A	A
SCP058	A10	102264728	102264749	Polymorphism	A	B	A	B
A10A970	A10	102281004	102281015	No polymorphism	A	A	A	A
SCP059	A10	102293807	102293818	Polymorphism	A	B	A	B
A10A429	A10	102307221	102307316	No polymorphism	A	A	A	A
SCP060	A10	102310940	102310951	No polymorphism	A	A	A	A
SCP061	A10	102325424	102325441	Polymorphism	A	B	A	B
SCP062	A10	102338273	102338287	No polymorphism	A	A	A	A
SCP063	A10	102377224	102377241	No polymorphism	A	A	A	A
SCP064	A10	102403976	102403990	No polymorphism	A	A	A	A
SCP065	A10	102444480	102444503	No polymorphism	A	A	A	A
SCP066	A10	102453791	102453806	No polymorphism	A	A	A	A
A10A431	A10	102464492	102464575	No polymorphism	A	A	A	A
SCP067	A10	102475016	102475048	No polymorphism	A	A	A	A
SCP068	A10	102498995	102499018	No polymorphism	A	A	A	A
A10A432	A10	102499300	102499433	No polymorphism	A	A	A	A
SCP069	A10	102532846	102532860	No amplification	—	—	—	—
A10A971	A10	102534849	102534863	No polymorphism	A	A	A	A
SCP070	A10	102546345	102546368	No polymorphism	A	A	A	A
SCP071	A10	102576879	102576898	No polymorphism	A	A	A	A
SCP072	A10	102598522	102598536	No polymorphism	A	A	A	A
SCP073	A10	102626715	102626728	No polymorphism	A	A	A	A
A10A434	A10	102634426	102634507	No polymorphism	A	A	A	A
SCP074	A10	102642514	102642529	No polymorphism	A	A	A	A
A10A972	A10	102760153	102760166	No polymorphism	A	A	A	A
A10A973	A10	102928843	102928854	No polymorphism	A	A	A	A
A10A974	A10	103125688	103125711	No polymorphism	A	A	A	A

## Sheet: Table S6
Table S6 The information of 12 genes with significant correlation to the testa color in the RILs in the major QTL (P < 0.001)
Gene ID	Chromosome	Gene_start (bp)	Gene_stop (bp)	Testa color correlation_r	DEG-P value	Annotation description in peanut
Aradu.10033447	A10	97391252	97393878	0.35	0.1921	alpha-1,4-glucan-protein synthase [UDP-forming]-like protein
Aradu.10006102	A10	98005041	98007666	-0.453724	0.0243614	Uncharacterized protein
Aradu.10006110	A10	98198335	98203370	0.524458	5.76938e-05	Cytochrome P450 superfamily protein
Aradu.10020375	A10	99537037	99538633	-0.563051	0.00565293	P-loop containing nucleoside triphosphate hydrolases superfamily protein
Aradu.10020377	A10	99563987	99565613	0.407783	0.0179497	P-loop containing nucleoside triphosphate hydrolases superfamily protein
Aradu.10020392	A10	99865174	99887635	-0.339536	0.183247	Inositol hexakisphosphate and diphosphoinositol-pentakisphosphate kinase-like
Aradu.10025396	A10	100368965	100376137	0.420789	0.00298582	Aldose 1-epimerase-like
Aradu.10025440	A10	101231213	101234227	-0.85165	1.61818e-06	MYB transcription factor
Aradu.10025443	A10	101334352	101338572	0.82	0.0015	MYB transcription factor
Aradu.10025450	A10	101462940	101464625	0.721371	0.0170506	SPX domain gene 4
Aradu.10025452	A10	101477664	101482699	0.823777	0.0285457	Emp24/gp25L/p24 family/GOLD family protein
Aradu.10025487	A10	101913074	101918856	-0.86	0.0844	Probable ubiquitin conjugation factor E4-like

## Sheet: Table S7
Table S7 The primer sequences of marker InDel01 and InDel02
Primer	Primer left sequence	Primer right sequence
InDel01	TGACCGTCCACTTGTTGTTGA	ATCCTCCCCCAACAATGACA
InDel02	AGGCTAACAAAGATGGGAATCGA	TCCTCCATTGGTCCAAGCTT
